# Supplementary material for: Global research on the crosstalk between microbiota - intratumoral microorganisms and liver cancer: a visualization analysis
Source: Infect Agent Cancer. 2026 Apr 20;21:31. doi: 10.1186/s13027-026-00750-x (PMC13094115; doi:10.1186/s13027-026-00750-x)
Supplement: Supplementary file 2 — Supplementary Material 2 [file 13027_2026_750_MOESM2_ESM.xlsx]

## Sheet: BradfordLaw
SO

## Sheet: BradfordLaw(2)
SO
